# Supplementary material for: Directions of Changes in the Profession of Hospital Pharmacist in Poland
Source: Int J Environ Res Public Health. 2022 Nov 5;19(21):14522. doi: 10.3390/ijerph192114522 (PMC9658758; doi:10.3390/ijerph192114522)
Supplement: Supplementary file 1 [file ijerph-19-14522-s001.zip]

Archive with 2 entries (2 files):
- Questionnaire_ Surveymonkey en-GB.pdf
- Questionnaire_ Surveymonkey.pdf
